# Supplementary material for: Peptides with Antimicrobial Activity in the Saliva of the Malaria Vector Anopheles coluzzii
Source: Int J Mol Sci. 2024 May 18;25(10):5529. doi: 10.3390/ijms25105529 (PMC11121840; doi:10.3390/ijms25105529)
Supplement: Supplementary file 1 [file ijms-25-05529-s001.zip]

Archive with 1 entries (1 files):
- ijms-3008774-supplementary.pdf
